# Supplementary material for: Central amygdala CRF+ neurons promote heightened threat reactivity following early life adversity in mice
Source: Nat Commun. 2024 Jun 29;15:5522. doi: 10.1038/s41467-024-49828-3 (PMC11217353; doi:10.1038/s41467-024-49828-3)
Supplement: Supplementary file 4 — Source Data [file 41467_2024_49828_MOESM4_ESM.xlsx]

## Sheet: Figure 1
Figure 1B	Ctrl															ELA
Female	1.06675	2.9624	3.30391	2.35123	1.2353	0.901587	2.49906	1.74499	2.48468	1.17281	0.522894	1.52413	2.35477			1.59009	2.61565	2.31191	5.08341	2.21467	5.3834	3.2653	3.43223	2.88492	4.22463	2.69732	3.94246	3.27753	2.39022	2.09399	1.37144
Male	3.58892	2.94207	3.47158	1.65577	2.93475	1.64735	2.01291	3.6882	3.07555	2.21111	3.34241	2.89389	1.90182	2.0012	3.35056	3.54258	4.40041	3.75958	4.28664	2.93567	2.30677	2.626	2.61944	4.10785	3.19847	3.31825	4.21704	3.36615
Figure 1C	Female Control																Female ELA																Male Control																Male ELA
Unpaired	1.15565	1.33174	2.65163	1.66804	1.16169	0.874316	1.91056	1.22198	2.72822	1.62318	1.07162	1.29025	2.70496				1.95838	1.81237	2.84228	4.56117	1.86863	4.58325	2.38685	2.63435	2.09067	4.6719	1.89025	2.33232	3.77818	1.92492	2.09399	1.49791	2.00678	2.54491	4.21543	1.12312	1.79983	1.25176	1.47926	2.71327	2.46739	1.99468	2.98908	3.09093	2.49504	1.39237	2.8084		4.24313
Paired	2.15121	4.99846	2.62582	3.79149	1.69641	2.4324	4.00032	1.3204	3.33392	2.68549	0.983201	2.42361	3.84223				2.4773	2.40409	4.38231	2.9988	3.10259	5.0022	2.98448	3.46433	4.29306	6.14984	2.45568	4.78901	4.43796	4.05118	3.75154	3.16119	3.45594	2.42343	3.21145	3.35308	3.61319	1.63669	2.61691	3.62348	3.26606	3.3005	3.0114	4.17419	2.47562	3.13067	4.03904		4.05345
Figure 1D	Ctrl																ELA
Female	2.01659	1.6873	0.794763	1.61256	1.37328	2.69791	1.60073	0.75668	1.34179	2.2898	1.88031	1.59016	1.63168				1.55796	0.919116	1.89554	0.589919	1.40093	0.929191	0.913999	1.00935	1.4881	1.45571	0.910416	1.21473	1.35405	1.6949	1.79157	2.30501
Male	0.962948	0.823717	0.925071	2.02509	1.23117	0.993527	1.30006	0.98245	1.06194	1.49269	0.900967	1.44242	1.30171	1.56439	1.20548		1.14421	1.10428	1.20198	0.916991	0.96053	1.54304	2.00204	0.88745	1.19694	1.03422	1.0771	0.712762	0.806114
Figure 1F	Ctrl								ELA
Female	2.22222	2.61044	0.242483	2.01699	3.85235	9.53819	7.50306		6.78087	4.18293	17.3627	9.94634	14.0402	9.17793	5.2406
Male	9.51787	5.88524	7.19716	3.93939	2.25657	11.4434	9.60804	3.53501	4.18293	2.23941	18.6954	13.358	7.3155	7.53596	7.15385
Figure 1G	Ctrl								ELA
Female	1.36986	1.65289	0	3.02198	2.05456	5.6075	2.74376		7.42358	6.73759	15.4313	8.26156	8.69947	11.3554	5.72293
Male	9.92366	4.21687	8.75	3.38983	2.33161	12.8712	3.11428	1.68966	4.14508	0.657895	14.2679	7.91103	7.85487	5.41784	2.3667
Figure 1H	Ctrl								ELA
Female	8.57143	10.2564	0	19.2982	9.34874	5.53944	4.14764		17.8947	25.3333	8.94503	9.62319	11.393	9.62765	13.5687
Male	11.3537	5.83333	9.85915	12.8205	12.3288	11.0135	3.58597	5.72552	7.92079	3.63636	10.9023	8.45475	13.2222	5.39436	3.15945
Figure 1J	Startle	overlap / cfos
F Control	0.858589	0
F Control	3.21056	19.2982
F Control	3.02553	9.34874
F Control	1.93268	5.53944
F Control	2.8295	4.14764
F ELA	4.26352	17.8947
F ELA	4.8427	25.3333
F ELA	3.49063	8.94503
F ELA	2.18058	9.62319
F ELA	3.15473	11.393
F ELA	2.8503	9.62765
F ELA	3.25117	13.5687
M Control	4.44004	11.3537
M Control	3.29128	5.83333
M Control	3.65103	9.85915
M Control	2.3455	12.8205
M Control	2.67607	12.3288
M Control	1.46127	11.0135
M Control	2.57868	3.58597
M Control	3.33994	5.72552
M ELA	2.41908	7.92079
M ELA	2.34743	3.63636
M ELA	2.87019	10.9023
M ELA	2.46223	8.45475
M ELA	3.30024	13.2222
M ELA	3.20128	5.39436
M ELA	2.87885	3.15945
[truncated: 16 more columns]

## Sheet: Figure 2
Figure 2D	F Ctrl								F ELA								M Ctrl								M ELA								Figure 2D	Three-way ANOVA	Matching by factor: Tone
Pre CS+	0.244715	0.157374	-0.366041	-0.000191385	0.0933189	0.0798482	0.395758	0.0526611	-0.216654	0.19561	-0.136505	0.0433806	-0.20316	0.016162	-0.119875	0.259696	-0.13356	-0.0607649	0.139721	0.104178	0.0928063	0.0392036	-0.0657738		0.148156	-0.000216357	0.305392	-0.0327914	-0.117814	0.0677843	0.0852038			ANOVA table	SS	DF	MS	F (DFn, DFd)	P value
CS+	4.89959	3.14337	2.61699	4.88469	1.93695	2.03315	4.49591	12.6865	3.7722	1.86526	2.74388	1.91532	7.27951	1.53614	5.98513	2.3094	5.41362	4.62713	4.70563	1.17565	3.87142	3.17029	6.38031		3.86744	0.93055	6.017	2.56474	0.969762	1.74961	5.596			Tone	214.5	1	214.5	F (1, 26) = 68.76	P=0.00000000897
																																		Sex	0.46	1	0.46	F (1, 26) = 0.1493	P=0.7023
Figure 2E	Ctrl								ELA																									Rearing	4.971	1	4.971	F (1, 26) = 1.613	P=0.2153
Female	0.89765	-0.131894	-0.50412	0.67726	1.58497	1.71188	1.8018	5.01191	0.547182	1.44442	1.05891	2.7914	-0.0184409	0.669057	0.611035	3.33549																		Tone x Sex	0.5129	1	0.5129	F (1, 26) = 0.1644	P=0.6885
Male	2.1404	1.68052	2.38567	1.54246	-0.05143	2.96802	0.206284		1.02067	0.629117	1.35248	-0.20028	2.50525	0.645025	0.473631																			Tone x Rearing	4.518	1	4.518	F (1, 26) = 1.448	P=0.2397
																																		Sex x Rearing	0.04496	1	0.04496	F (1, 26) = 0.01459	P=0.9048
Figure 2F	Ctrl								ELA																									Tone x Sex x Rearing	0.006325	1	0.006325	F (1, 26) = 0.002027	P=0.9644
Female	0.922	0.178	2.906	1.17	0.922	3.402	1.17	1.418	3.402	4.394	4.146	4.89	0.178	0.922	1.418	1.418																		Subject	80.11	26	3.081
Male	2.162	2.658	0.922	1.666	0.674	4.146	2.658		1.17	4.89	4.89	0.922	1.914	0.426	0.178																			Residual	81.12	26	3.12
Figure 2H																																	Figure 2E	Two-way ANOVA
Tone #	F Ctrl								F ELA								M Ctrl								M ELA									ANOVA table	SS (Type III)	DF	MS	F (DFn, DFd)	P value
1	-107	-97.19	55.59	116	-41.62	76.19	-28.54	-47.8	47.31	-83.63	-4.161	24.07	-64.9	21.48	31.81	215.7	-89.88	-3.343	-10.81	-62.99	-8.521	84.78	156.3		-20.26	-15.41	-0.6896	37.68	-9.543	-42.02				Interaction	0.583	1	0.583	F (1, 26) = 0.3654	P=0.5507
2		-204.9	-4.549	70.65	-56.77	10.07	-5.667	19.16	55.18	32.26	32.6	42.17	89.78	48.76	79.48		21.39	-53.01	-109.8	-31.74	109.5	176.7	79.48		101.3	-95.31	29.67	-94.81	-7.702	-8.124	-63.74			Sex	0.08624	1	0.08624	F (1, 26) = 0.05406	P=0.8180
3	-10.49	-154.2	-29.69	-189.7	5.991	6.932	49.68	194.6	54.02	-32.35	93.53	14.28	-23.1	31.54	150.4	114	-24.11	84.41	42.07	147.8	-23.51	-78.67	167.5		-72.11	-30.65	-15.89	-1.611	-1.397	-32.82	-5.909			Rearing	0.9448	1	0.9448	F (1, 26) = 0.5923	P=0.4485
4	-30.77	0.6563	-19.28	17.33	-43.93	-8.395	45.33	130.6	-88.85	21.69	-2.478	-16.26	106.9	83.81	46.71	33.17	-193.9	-89.12	-37.5	66.91	112.5	156.6	151.6		-29.02	52.79	-127.9	7.828	12.16	30.47	78.25			Residual	41.48	26	1.595
5	-51.33	-192.4	-62.63	-96.56	80.35	16.99	73.73	44.03	-64.78	-10.25	73.1	41.36	-74.33	-46.81	157.4		24.2	-91.5	-16.77	3.072	-2.913	142.6	8.782		38.79	6.04	-7.476	41.85	-2.895	-15.21	130
6	-25.39	135.3	37.65	-16.78	12.99	55.87	-17.1		-147.1	-36.13	-0.008459	50.37	117.6	87.57	60.76	216.4	29.24	158.4	-37.88	-65.48	30.79	-7.865	208			-28.18	0.0293	27.52	-8.129	81.06			Figure 2F	Two-way ANOVA	Ordinary
7	-8.934	-27.84	17.77	41.41	-22.22	-42.42	3.865	-131.4	50.01	42.74	0.8056	-44.92	-105	24.2	74.17	21.1	-23.97	-211	13.56	122.1	87.53	29.78	251.7		-96.02	-78.93	17.01	2.884	-3.771	-17.82	65.77			ANOVA table	SS (Type III)	DF	MS	F (DFn, DFd)	P value
8	113.3	19.45	-185.2	-47.7	75.76	4.599	-66.63	-204.9	-80.42	8.342	82.12	32.93	-76.46	-3.121	39.77	24.63	88.89	24.79	7.685	47.85	12.06	93.1	90.95		30.11	-18.77	3.437	-12.23	5.478	-9.987				Interaction	2.494	1	2.494	F (1, 26) = 1.014	P=0.3233
AVG	-17.2306	-65.1405	-23.7924	-13.1687	1.31888	14.9795	6.8335	0.612857	-21.8287	-7.166	34.4385	18	-3.68875	30.9286	80.0625	104.167	-21.0175	-22.5466	-18.6806	28.4402	39.6795	74.6281	139.289		-6.74429	-26.0525	-12.7262	1.13888	-1.97487	-1.80638	40.8742			Sex	0.01058	1	0.01058	F (1, 26) = 0.004301	P=0.9482
																																		Rearing	1.92	1	1.92	F (1, 26) = 0.7804	P=0.3851
Figure 2H Identified Outliers	F Ctrl								F ELA								M Ctrl								M ELA									Residual	63.96	26	2.46
2	-404.4
6								344.1																									Figure 2H	Mixed-effects model (REML)	Matching by factor: Cue
2																407.7																		Fixed effects (type III)	P value	P value summary	Statistically significant (P < 0.05)?	F (DFn, DFd)			Outlier Test	F Ctrl	F ELA	M Ctrl	M ELA
5																339.9																		Cue	0.8064	ns	No	F (5.567, 138.4) = 0.4842			Method
1																															-219.8			Sex	0.6628	ns	No	F (1, 26) = 0.1946			ROUT (Q = 1%)
6																									-465.9									Rearing	0.8069	ns	No	F (1, 26) = 0.06097
6																															382.7			Cue x Sex	0.8364	ns	No	F (7, 174) = 0.4963			Number of points
8																															324.1			Cue x Rearing	0.9692	ns	No	F (7, 174) = 0.2575			# Y values analyzed	64	64	56	56
																																		Sex x Rearing	0.0207	*	Yes	F (1, 26) = 6.065			Outliers	2	2	0	4
Figure 2J																																		Cue x Sex x Rearing	0.7338	ns	No	F (7, 174) = 0.6262
Tone #	F Ctrl								F ELA								M Ctrl								M ELA
1	-135.2	-6.531	-14.91	106.3	1.103	71.24	-67.14	-183.1	-17.99	-106.5	-40.81	-13.26	-116.2	51.56	76.22	46.62	-185.3	92.68	-82.04	-23.03	153.8	22.13	79		151.1	-26.89	-13.06	112.5	-9.226	-117.6				Random effects	SD	Variance					Bonferroni's multiple comparisons test	Mean Diff.	95.00% CI of diff.	Below threshold?	Summary	Adjusted P Value
2	-409.7	-321.5	-98.33	65.02	-4.7	17.2	-97.66	91.72	-52.57	15.92	26.74	9.449	206.6	70.01	184.7	217.1	64.62	-47.15	-253.5	113.5	75.82	-58.84	322.3		143.5	-146.3	-5.612	-80.12	-7.919	-45.39	-72.22			Subject	30.16	909.9					F Ctrl vs. F ELA	-38.79	-60.95 to -16.64	Yes	***	0.0006
3	160.5	-107.9	3.47	-86.71	9.392	-64.71	101.7	203.1	115.3	4.446	36.68	-4.921	-144.8	-39.16	106.2	103	-17.2	86.32	19.21	-23.35	-26.6	-56.42	-31.91		108.1	-39.34	-8.163	22.17	-7.682	-68.12	-203.6			Subject	30.16	909.9					M Ctrl vs. M ELA	34.15	12.00 to 56.30	Yes	**	0.0021
4	-97.46	18.07	17.6	4.903	-46.85	22.27	31.58	205.5	5.413	-12.53	13.1	-45.5	114.7	1.547	58.87	-92	-325.2	-15.73	-26.29	85.07	106.5	128.9	50.26		-143.3	-0.6675	-83.53	11.37	12.01	15.2	-5.849
5	-102.7	-189.4	-85.1	-81.76	-40.64	26.04	56.14	25.44	69.05	-42.51	91.11	-0.1879	-83.88	-25.74	246.3	259.9	-20.35	10.09	-61.83	0.902	130.5	158.5	-113.2		-106.7	3.422	-20.2	32.11	2.251	-19.22	-5.323		Figure 2J	Mixed-effects model (REML)	Matching by factor: Cue
6	-260.8	94.99	0.38	-36.51	71.69	47.64	21.76	394.2	-56.5	-33.82	-16.29	64.55	-3.597	150.4	28.94	195.6	55.48	297.1	-55.47	-28.28	15.24	-164.3	325.9			-90.61	-85.63	22.85	-2.709	49.77				Fixed effects (type III)	P value	P value summary	Statistically significant (P < 0.05)?	F (DFn, DFd)			Outlier Test	F Ctrl	F ELA	M Ctrl	M ELA
7	-42.13	-158.8	54.71	53.58	-30.01	-27.47	-0.9884	-191.3	52.06	63.77	-0.2559	-100.5	118	28.9	45.01	57.99	-62.79		151.3	145.1	69.11	-14.63	314.2		-32.05	-26.91	7.517	34.91	-17.49	-52.42	232.5			Cue#	0.7588	ns	No	F (5.146, 130.1) = 0.5293			Method
8	-137.2	247.4	-263.1	-53.22	113.4	8.724	-35.89	-228.8	-107.8	-70.01	34.59	39.33	-59.87	-0.3798	-49.09	47.43	13.77	291.5	-22.89	-41.7	30.7	43.61	121.9			-17.71	-34.07	25.61	8.128	-26.71	87.12			Rearing	0.6031	ns	No	F (1, 26) = 0.2771			ROUT (Q = 1%)
AVG	-128.086	-52.9589	-48.16	-3.54962	9.17313	12.6167	1.1877	39.595	0.870375	-22.6542	18.108	-6.37999	3.86912	29.6422	87.1437	104.455	-59.6213	102.116	-41.4388	28.5265	69.3838	7.36875	133.556		20.1083	-43.1257	-30.3435	22.675	-2.82962	-33.0613	5.438			Sex	0.9158	ns	No	F (1, 26) = 0.01139
																																		Cue# x Rearing	0.3222	ns	No	F (7, 177) = 1.170			Number of points
Figure 2J Identified Outliers	F Ctrl								F ELA								M Ctrl								M ELA									Cue# x Sex	0.6484	ns	No	F (7, 177) = 0.7281			# Y values analyzed	64	64	56	56
7																		-423.9																Rearing x Sex	0.0244	*	Yes	F (1, 26) = 5.708			Outliers	0	0	1	4
1																															-294.9			Cue# x Rearing x Sex	0.3161	ns	No	F (7, 177) = 1.181
6																									-672.8									Random effects	SD	Variance					Bonferroni's multiple comparisons test	Mean Diff.	95.00% CI of diff.	Below threshold?	Summary	Adjusted P Value
6																															491.3			Subject	36.7	1347					F Ctrl vs. F ELA	-48.15	-91.65 to -4.662	Yes	*	0.0279
8																									618.1									Residual	105.3	11093					M Ctrl vs. M ELA	44.23	0.7382 to 87.72	Yes	*	0.0457
Figure 2K	F CTRL								F ELA								M Ctrl								M ELA								Figure 2K	Three-way ANOVA	Matching by factor: WN
Unpaired	22.6001	5.07175	2.44024	6.64612	-3.53965	2.39887	5.09732	16.5212	-3.75229	-0.728595	-3.775	1.65237	-1.25612	0.151462	1.6565	-1.6421	0.441763	8.22064	4.01387	-8.6366	12.5252	-2.1578	-0.562875		-2.051	-0.924412	3.11888	0.044175	-0.274388	-0.264713	8.45371			ANOVA table	SS	DF	MS	F (DFn, DFd)	P value
Paired	2.2114	-7.8982	2.19137	5.11013	2.61254	4.53775	4.07386	8.003	5.30921	-2.32116	-0.4065	-3.83363	2.08384	-3.43175	-1.07872	-5.20625	2.35456	13.7436	3.94261	0.71805	13.299	10.5155	-6.84161		0.798833	2.2574	2.25747	7.16988	7.16988	7.14026	-7.4068			WN	0.09945	1	0.09945	F (1, 26) = 0.003800	P=0.9513
																																		Sex	12.15	1	12.15	F (1, 26) = 0.3300	P=0.5706
Figure 2L-0																																		Rearing	217.7	1	217.7	F (1, 26) = 5.915	P=0.0222
	Startle to WN		CS+ Onset		Full CS+		No Cue		WN Response (CS & No Cue)		Prior to WN (CS & No Cue)																							WN x Sex	88.23	1	88.23	F (1, 26) = 3.371	P=0.0778
F Ctrl	1.41941	1.07043		4.89959		-17.2306	-128.086		22.6001	2.2114	-18.849	-24.5776																						WN x Rearing	6.309	1	6.309	F (1, 26) = 0.2410	P=0.6276
F Ctrl	1.78445	1.91409		3.14337		-65.1405	-52.9589		5.07175	-7.8982	-8.49775	-21.2525																						Sex x Rearing	65.72	1	65.72	F (1, 26) = 1.785	P=0.1931
F Ctrl	1.54651	1.28703		2.61699		-23.7924	-48.16		2.44024	2.19137	-8.572	-9.77924																						WN x Sex x Rearing	35.89	1	35.89	F (1, 26) = 1.371	P=0.2523
F Ctrl	1.90463	2.1535		4.88469		-13.1687	-3.54962		6.64612	5.11013	1.10438	-17.4149																						Subject	957.1	26	36.81
F Ctrl	2.23099	3.28891		1.93695		1.31888	9.17313		-3.53965	2.61254	2.09923	-0.733125																						Residual	680.5	26	26.17
F Ctrl	1.71932	1.65327		2.03315		14.9795	12.6167		2.39887	4.53775	6.59725	20.1449
F Ctrl	0.731648	0.990847		4.49591		6.8335	1.1877		5.09732	4.07386	-1.35565	3.06288
F Ctrl	2.31851	2.18133		12.6865		0.612857	39.595		16.5212	8.003	0.412857	-44.3986																					Figure 2L-O		Startle to WN	CS+ Onset	Full CS+	No Cue	WN Response (CS & No Cue)	Prior to WN (CS & No Cue)
F ELA	1.45541	1.2227		3.7722		-21.8287	0.870375		-3.75229	5.30921	-0.270605	-33.6539																						Startle to WN	1	-0.140378	0.244939	0.262291	-0.353504	0.140823
F ELA	2.19479	3.97896		1.86526		-7.166	-22.6543		-0.728595	-2.32116	-3.32563	-0.596375																						CS+ Onset	-0.140378	1	0.0131257	0.106118	0.41624	-0.238265
F ELA	3.3054	4.51477		2.74388		34.4385	18.108		-3.775	-0.4065	6.73049	32.5072																						Full CS+	0.244939	0.0131257	1	0.697887	-0.317909	0.82069
F ELA	1.34738	1.52189		1.91532		18	-6.37999		1.65237	-3.83363	-0.43825	19.13																						No Cue	0.262291	0.106118	0.697887	1	-0.206674	0.66941
F ELA	2.23991	1.79803		7.27951		-3.68875	3.86912		-1.25612	2.08384	0.341375	2.78963																						WN Response (CS & No Cue)	-0.353504	0.41624	-0.317909	-0.206674	1	-0.482981
F ELA	2.44988	2.24047		1.53614		30.9286	29.6422		0.151462	-3.43175	3.64628	32.6511																						Prior to WN (CS & No Cue)	0.140823	-0.238265	0.82069	0.66941	-0.482981	1
F ELA	1.76463	1.77747		5.98513		80.0625	87.1437		1.6565	-1.07872	8.82925	41.8366
F ELA	1.52587	1.48535		2.3094		104.167	104.455		-1.6421	-5.20625	10.6662	88.1537																							Startle to WN	CS+ Onset	Full CS+	No Cue	WN Response (CS & No Cue)	Prior to WN (CS & No Cue)
M Ctrl	0.683393	0.816863		5.41362		-21.0175	-59.6213		0.441763	2.35456	-7.4311	-27.2362																						Startle to WN		0.459368	0.192044	0.161441	0.0553218	0.457932
M Ctrl	1.25591	0.961857		4.62713		-22.5466	102.116		8.22064	13.7436	7.706	-10.0307																						CS+ Onset	0.459368		0.945117	0.576766	0.0221429	0.204822
M Ctrl	2.23674	1.91727		4.70563		-18.6806	-41.4387		4.01387	3.94261	-5.43963	-26.5813																						Full CS+	0.192044	0.945117		1.80983e-05	0.0868957	2.80099e-08
M Ctrl	1.88246	2.61572		1.17565		28.4402	28.5265		-8.6366	0.71805	5.88012	36.3815																						No Cue	0.161441	0.576766	1.80983e-05		0.273173	5.22811e-05
M Ctrl	1.99143	3.23082		3.87142		39.6795	69.3838		12.5252	13.299	2.29413	3.61112																						WN Response (CS & No Cue)	0.0553218	0.0221429	0.0868957	0.273173		0.00686203
M Ctrl	1.62661	1.32304		3.17029		74.6281	7.36875		-2.1578	10.5155	-0.418812	54.0625																						Prior to WN (CS & No Cue)	0.457932	0.204822	2.80099e-08	5.22811e-05	0.00686203
M Ctrl	2.29175	2.57676		6.38031		139.289	133.556		-0.562875	-6.84161	20.1571	98.7987
M ELA	2.37878	2.48835		3.86744		-6.74429	20.1083		-2.051	0.798833	7.64283	-20.4137
M ELA	2.89742	3.90015		0.93055		-26.0525	-43.1257		-0.924412	2.2574	-4.53399	-16.9187
M ELA	1.88143	2.06337		6.017		-12.7262	-30.3435		3.11888	2.25747	-4.23971	-10.6053
M ELA	2.38512	1.76286		2.56474		1.13888	22.675		0.044175	7.16988	3.66716	-6.13614
M ELA	1.503	2.09712		0.969762		-1.97487	-2.82963		-0.274388	7.16988	-0.1787	5.02062
M ELA	1.50288	1.7484		1.74961		-1.80638	-33.0613		-0.264713	7.14026	-3.60162	-6.09875
M ELA	2.30381	3.13		5.596		40.8742	5.438		8.45371	-7.4068	-5.744	0.471

## Sheet: Figure 3
Figure 3B	mCh																							hM4di																									Figure 3B
BL	3.63484	2.50805	2.60235	3.13278	3.122	3.49999	3.7394	2.86609	1.90988	2.23185	1.66893	1.88136	2.09487	3.51215	2.1466	3.00123	1.33299	2.52297	3.37931	1.86652	2.54911	0.920805	2.63764	1.24002	1.22907	1.23158	1.78667	0.54921	0.610405	2.96833	2.42027	0.719781	2.04642	1.43266	1.46263	1.29541	1.62343	1.046	2.49012	0.427708	2.49625	1.83987	1.60796	1.06986	1.6863
CS+	2.71087	2.54245	3.27459	2.70849	2.97021	3.70215	3.1884	2.43155	2.16873	3.19388	1.87459	1.21893	2.55894	2.66183	1.58274	2.99721	1.39029	1.40765	4.1865	1.37629	1.59041	1.97136	3.50374	2.53185	1.83108	1.16682	1.37352	0.990365	0.729441	1.9549	1.97632	0.904758	1.77661	1.16303	1.20343	1.61672	1.88411	2.04816	2.22402	0.319909	1.71149	0.833129	1.51412	1.82136	1.71887
-	3.27084	2.42796	1.82152	3.21395	3.19064	2.83291	3.7049	3.10105	2.66664	1.9274	1.77072	2.07119	2.79687	2.53557	1.83525	2.48998	1.83167	2.04374	3.57947	1.59438	2.38051	0.982673	3.125	1.67154	1.39354	1.43633	0.981059	0.496074	1.30893	2.74324	2.05253	0.993408	2.13151	0.741316	1.30311	1.94285	1.94659	1.70152	1.55461	0.757889	2.14506	2.68248	1.40401	0.90556	1.85091

Figure 3C	Control							ELA							Male Ctrl							Male ELA
mCh	3.20552	2.49282	2.56615	2.90318	1.85486	2.82947		1.77141	1.72383	2.48356	1.51831	1.99145	3.71509		3.01841	3.09428	3.34502	1.6124	2.17334	1.29161	3.08879	3.54424	2.79957	2.24842	2.45104
hM4Di	2.55549	2.14971	0.872649	1.98485	1.11234	1.32305		1.81447	1.48456	1.27824	1.38042	0.67855	0.882926		1.61833	1.81804	1.59856	2.08959	0.501835	2.1176		1.78516	1.50869	1.26559	1.75203																								Figure 3C

Figure 3D	RFP																							hM4di
Hab	87.2258	91.2258	83.5269	73.6344	83.0537	74.4373	96.1577	85.0036	47.7993	56.6452	68.4874	44.129	43.5125	31.3835	35.3979	27.9426	61.9928	50.2366	56.9032	50.7527	60.3584	81.6774	81.8638	87.914	80.9606	61.5484	51.4552	46.1505	47.914	81.9068	89.1183	64.5018	75.5699	58.8674	61.9642	53.2043	66.4373	56.9749	80.6738	65.3907	58.3943	47.3549	55.1398	60.6738	67.3118
BL	92.7059	93.0171	79.0664	89.0626	90.4364	82.6717	99.4687	85.5332	66.1632	81.8444	85.7002	29.6926	60.9032	52.2125	75.3852	56.296	86.3605	63.9013	90.2998	92.7514	71.2106	81.7685	96.5541	72.7818	89.518	73.0247	67.7571	37.8748	60.7666	73.2903	83.1044	75.1954	84.7818	69.1689	58.0569	67.499	70.6034	67.1651	80.1139	60.797	60.9639	69.8444	58.6034	57.9431	82.3833
CS+	87.5125	94.595	83.3118	84.0717	79.1685	74.0645	99.6416	79.5986	70.8244	63.3262	54.681	44.8029	67.8136	60.0287	71.7993	76.3728	85.8208	58.9247	87.1828	83.1541	56.6308	85.7348	77.319	77.9068	92.6308	89.7491	86.2366	45.758	58.8065	80.8745	91.6416	77.6918	94.9104	86.466	62.1774	80.5735	90.1649	79.7276	82.4373	65.534	72.3871	63.8423	63.7276	61.9785	92.0574
-	87.8423	91.8566	78.1075	75.1254	81.6774	65.448	99.5412	78.724	61.491	36.7455	50.0359	29.0896	54.5233	46.853	56.9462	58.509	64.9462	37.3764	56.086	76	50.552	65.5197	81.2473	71.8136	85.8351	80.1434	54.9247	38.7465	69.3088	70.0502	84.4014	66.3226	83.7133	64.7885	49.5668	68.3011	87.1685	72.2867	68.4301	63.3261	65.6487	58.8674	74.9391	59.4409	82.4373

Figure 3E	F CON							F ELA							M CON							M ELA
mCh	88.8216	92.6736	81.0032	80.4736	83.584	74.1554		52.6097	72.618	75.6646	59.688	78.6751	84.246		98.7023	82.2148	61.5695	59.6403	64.7261	36.9285	56.6882	47.6194	59.8821	54.7801	74.7801
hM4Di	76.5305	70.9279	87.0664	84.7438	69.8227	57.9413		77.604	42.1325	87.2361	59.1989	76.1164	59.0755		67.3945	69.0386	63.762	78.5935	64.3485	74.5203		60.0091	81.0474	59.9772	63.1025																								Figure 3D

Figure 3F
mCh																							hM4Di
5482.8	3425.08	4421.62	4099.35	4920.78	5990.78	5010.84	4930.27	4864.46	6220.74	6230.02	3213.18	6969.02	5136.6	4951.2	5223	4918.3	5463.2	5199.39	5842.2	4792.39	5959.76	7389.57	3717.65	5646.95	4205.73	5975.04	5575.2	5036.06	7017.28	5323.84	2964.93	7185.17	7600.84	5645.87	4726.12	3999.72	5382.36	4296.15	3599.75	5586.46	4666.81	5656.46	4271.75	4699.9

Figure 3G
mCh																							hM4Di																										Figure 3E
53	28	49	33	24	42	56	45	36	48	39	21	65	37	39	59	33	64	43	53	38	55	67	26	57	31	55	44	34	48	59	21	65	67	68	31	41	52	37	21	46	55	40	27	40

Figure 3H
mCh																							hM4Di
11.019	7.23	10.666	8.45	5.65	7.92	23.1385	11.1659	11.1593	15.63	9.94	6.95	13.4	7.99	11.6	17.05	10.65	10.366	9.34	12.75	10.75	9.9	9.4	7.9928	18.6588	8.36611	12.8125	13.57	4.6	9.5727	14.4524	7.166	10.366	17.1989	14.392	6.4329	16.0523	11.6859	11.2926	4.97	8.91	20.89	16.92	8.75275	16.8589

Figure 3I	mCh																							hM4di
BL	1.47035	1.37763	1.74707	2.42261	1.29833	2.76556	3.72967	3.34291	1.00137	0.676323	1.75523	1.31596	3.9223	3.02655	0.464851	0.742335	1.4389	1.56124	0.938192	1.47184	1.77274	1.14351	2.53391	0.542969	1.26968	0.961304	0.696404	1.28916	2.79698	1.13289	0.986282	1.63672	0.972204	0.493289	1.53433	1.40531	0.969294	1.47846	0.810198	1.01057	2.2252	0.988147	1.03386	0.592862	0.679633
CS+	2.96132	1.19391	1.89314	2.26829	1.98108	3.46415	3.033	4.21573	3.08218	0.836398	2.52784	0.916827	2.87284	2.01465	2.04643	2.23806	2.22855	2.11128	0.861787	1.2601	1.2156	1.77372	3.24855	1.24928	0.622333	0.38147	1.53869	0.891831	1.47886	1.24611	0.783024	1.0131	2.2058	0.567627	1.06531	1.15917	2.05104	1.81602	1.39544	0.711	1.76662	1.18844	1.08598	0.675071	1.5437
-	2.99066	3.06353	1.1905	3.44739	0.691024	2.73585	1.38571	4.00936	1.7425	1.41769	2.93802	2.45914	2.50997	2.96868	3.49908	1.88601	1.82104	2.81052	1.44056	1.65959	0.637691	3.34208	3.34677	2.07151	0.948984	1.19667	1.28174	0.88477	2.2108	1.81784	1.73571	1.17566	1.20616	2.94483	1.50776	1.68976	0.842799	2.25962	1.43162	0.184238	3.34873	0.231369	1.53662	0.403942	0.818735				Figure 3F

Figure 3J	mCh																							hM4di
Hab	77.1613	94.0645	60	40.9032	23.6129	38.8387	67.871	80.129	47.871	19.2258	24.2581	21.8065	25.5484	18.5806	5.41935	25.4194	28.5161	29.1613	13.8065	21.0323	38.9677	13.5484	51.3548	81.4194	68.2581	53.6774	58.4516	32.9032	58.3226	46.7097	96.9032	90.1935	73.5484	46.1935	38.1935	79.0968	87.2258	68.7742	84.129	78.7097	100	75.0968	79.871	52.3871	31.6129
BL	74.1505	88.4731	63.2688	57.6344	49.2473	62.1505	72.9893	79.0108	56.129	38.4516	46.2796	25.2473	35.7849	22.5806	19.7419	41.4194	44.3011	43.871	57.6774	47.6559	51.5269	35.914	68.9893	80.258	73.3333	60.6452	76.6882	30.3226	60.4301	69.6344	95.2258	83.957	70.1505	53.1183	49.8495	78.5377	99.3979	53.6344	79.0968	73.1183	86.6667	71.6559	89.0323	64.129	46.2365
CS+	97.3333	96.9462	90.3656	85.0323	90.0215	89.1183	92.9032	89.8494	73.9355	72.3871	78.7957	51.3979	71.5269	58.4516	77.7204	80.2581	92.172	64.129	92.043	89.8925	79.3548	83.3548	93.2473	85.5914	84.9892	70.9247	79.6559	41.9785	82.1505	82.7527	98.5807	94.5376	74.2366	84.3441	60.043	66.3226	90.0645	53.8494	84.9462	61.0753	82.1506	78.7527	88.7742	74.5376	65.5484
-	94.9677	96.8387	80.0645	82.9032	85.1613	72.1291	84.5807	85.8064	67.0323	69.6774	44.8387	25.4194	47.8064	42.7742	62.7097	49.0968	70.4516	49.2258	79.2903	64.258	38.7742	61.6774	80.258	78.1291	89.742	73.2904	72.7097	39.0322	77.2258	73.5483	98.4516	86.1936	68.7742	71.2258	47.3548	73.3548	86.4516	71.0968	86.9677	45.4838	55.8064	64.5807	86.5807	77.3548	58.6452
																																																	Figure 3G





																																																	Figure 3H





																																																	Figure 3I





																																																	Figure 3J





[truncated: 12 more columns]

## Sheet: Figure 4
Figure 3C
mCh																							hM4Di																							Figure 3C	Unpaired t test
4.96937	1.05018	6.33641	1.1985	1.78174	2.0339	2.66234	2.31616	5.01845	3.07136	4.03329	3.36538	6.25407	2.90187	4.31611	3.26168	2.30525	3.25851	1.99176	2.38095	3.04296	2.61163	3.7785	1.22783	1.17279	4.08719	2.30769	0.920502	1.06075	3.38524	4.16667	2.02643	7.04728	0.656455	1.21581	2.14656	1.89531	1.22915	1.53846	1.52505	1.41509	2.18156	3.47826	3.02213	1.43498			P value	0.0284
																																															P value summary	*
Figure 3D	Female - Control							Female - ELA							Male Control							Male ELA																									Significantly different (P < 0.05)?	Yes
mCh	4.96937	1.05018	5.36278	1.1985	1.78174	2.0339		2.66234	2.31616	5.01845	3.07136	4.03329	3.59004		6.25407	2.90187	4.31611	3.26168	2.30525	3.25851	1.99176	2.38095	3.04296	2.61163	3.7785																						One- or two-tailed P value?	Two-tailed
hM4Di	1.22783	1.17279	4.08719	2.30769	0.920502	1.06075		3.38524	4.16667	2.02643	7.04728	0.656455	1.21581		2.14656	1.89531	1.22915	1.53846	1.52505	1.41509		2.18156	3.47826	3.02213	1.43498																						t, df	t=2.268, df=43
Figure 3E																																														Figure 3D	ANOVA table	SS (Type III)	DF
mCh																							hM4Di																								Virus	8.641	1
19.1781	27.7778	20.5882	25	16.6667	23.3333	21.9512	30	36.7647	32.3529	26.9841	30.6452	28.125	32.8947	33.8028	40.9091	37.931	46.6667	41.3793	50	39.2157	41.9355	43.1034	33.3333	13.3333	16.6667	18.5185	9.09091	27.2727	28	36.0656	30.4348	30.3797	41.6667	25	31.0345	14.2857	28.5714	15.3846	9.52381	27.7778	29.0323	32.1429	16.0714	31.25			Sex	0.158	1
																																															Rearing	3.872	1
Figure 3F	Female - Control							Female - ELA							Male Control							Male ELA																									Virus x Sex	0.6334	1
mCh	19.1781	27.7778	20.5882	25	16.6667	23.3333		21.9512	30	36.7647	32.3529	26.9841	30.6452		28.125	32.8947	33.8028	40.9091	37.931	46.6667	41.3793	50	39.2157	41.9355	43.1034																						Virus x Rearing	2.687	1
hM4Di	33.3333	13.3333	16.6667	18.5185	9.09091	27.2727		28	36.0656	30.4348	30.3797	41.6667	25		31.0345	14.2857	28.5714	15.3846	9.52381	27.7778		29.0323	32.1429	16.0714	31.25																						Sex x Rearing	1.766	1
																																															Virus x Sex x Rearing	0.4891	1
																																															Residual	74.95	37
																																														Figure 3E	Unpaired t test
																																															P value	0.007
																																															P value summary	**
																																															Significantly different (P < 0.05)?	Yes
																																															One- or two-tailed P value?	Two-tailed
																																															t, df	t=2.835, df=43
																																														Figure 3F	ANOVA table	SS (Type III)	DF
																																															Virus	736.7	1
																																															Sex	446.4	1
																																															Rearing	698.8	1
																																															Virus x Sex	714.8	1
																																															Virus x Rearing	13	1
																																															Sex x Rearing	40.27	1
																																															Virus x Sex x Rearing	14.83	1
																																															Residual	1672	37
[truncated: 9 more columns]

## Sheet: Supp Figure 1
SuppFigure 1A	Ctrl																	ELA
Female	3.2369	3.72126	4.1421	1.61934	3.37418	1.45897	1.86809	2.30985	1.8604	3.22776	0.921162	0.657936						3.51962	1.8579	2.64933	4.22371	1.98872	1.12928	2.23983	1.75385	1.56408	3.06945	2.21802	2.99261	4.41836	1.82917
Male	3.97694	2.39342	3.12918	1.45958	3.52994	0.915365	2.76281	0.679162	2.66939	0.745998	1.73539	1.17693	3.16954	2.07892				3.29343	3.81615	1.44495	1.21158	1.63022	4.67524	1.88926	2.56781	2.52618	0.421387	2.42362	2.6402	1.40472	1.0323	2.20726	0.665266	1.44429
Supp Figure 1B	Female Control													Female ELA													Male Control													Male ELA
Habituation	3.73333	3.06666	2.26666	0	0	6	0	0						0	0	0	0	2.66666	0	0	0.799997	2.66666	7.19997	1.46666	0	0	0	0	3.46667	0	0	0	0	0						1.33333	0	0	0	0	0	0	0	0.4	0
Tone 1	21.0666	20.2666	22.5333	30.7999	4.93333	11.8666	14.9333	2.39999						0	12	19.7333	14.4	25.5999	1.2	6.66667	0	30.3999	16.6666	0.93333	0	0.93333	0.8	23.7333	10.6666	2.93333	0.399997	1.46666	2.53333	7.3333						2.66665	2.26667	10.6666	1.19999	6.8	6.8	14.9333	3.06666	22.3999	0
Tone 2	21.4666	57.4667	53.4667	35.6	20	37.7333	26.1333	14.8						3.73333	40	49.8667	60.5333	58.6667	20.7999	27.9999	7.46663	77.333	38	8.66663	17.6	7.59997	0.93333	25.5999	24.1333	1.46666	6.5333	13.0666	7.33333	4						21.7333	0.533333	11.8666	7.2	20.3999	2.26666	36.8	4.26667	29.8666	12.1333
Tone 3	62.9333	63.4667	46.9333	61.4667	33.3333	71.0663	19.7333	38.9333						20.6666	55.3333	56.2667	42	92.2663	18	48.8	27.5999	52	59.0667	13.4666	18.2666	30.2666	1.06667	54.2667	62.1333	26.3999	28.1333	41.8667	27.4666	24.5333						41.2	1.46666	17.0666	54	10.5333	2.53333	55.0667	21.8666	37.7333	15.3333
Tone 4	88.6663	88.133	24.9333	76.933	58.1333	39.4667	58.9333	34						27.8666	40.6667	61.0667	71.4663	57.0667	31.7332	24.1333	52.8	48.1333	46.1333	31.9999	39.0667	27.5999	12.6666	60.6667	18.4	33.4667	42.2667	32.3999	16	12.4						62	7.46667	18.4	51.4667	11.8666	19.2	33.7333	42.2667	37.3333	21.4666
Tone 5	58.4	76.2663	49.4667	57.0667	44.8	54.9333	53.7333	10.8						47.2	64	86.6663	67.8663	59.6	64.1333	93.4663	29.7333	39.2	52.2667	39.6	59.6	41.4667	23.0666	61.4667	43.3333	64.5333	45.2	38.9333	32.5333	21.4666						56.6667	12.4	6.26667	25.4666	19.0666	14.2666	24.1333	21.6	44.9333	22.5333
Tone 6	49.4667	61.8667	60.6667	66.4	20.6666	54	65.8667	34.4						27.7333	58.5333	92.6663	83.1997	21.9999	40	84.7997	27.7333	90.133	36	37.8667	21.1999	13.6	21.1999	67.1997	56.6667	47.4667	66.1333	52.8	2.53333	29.8666						63.7333	15.0666	48.9333	76.6663	46.4	22.2666	93.4663	52.8	46.8	51.4667
Tone 7	74.933	50.4	67.9997	56.9333	34.1333	89.733	92.2663	84.533						56.9333	92.3997	76.3997	58.9333	87.8663	66.933	92.533	63.0667	56.1333	37.3333	37.2	27.4666	48.9333	15.8666	67.733	58.6667	53.0667	55.6	64.1333	56.1333	59.7333						69.8663	19.6	72.533	77.9997	66.9333	1.2	52.8	34	71.1997	68.933
Tone 8	88.6663	57.3333	59.2	92.133	67.0663	91.4663	66.9333	50.2667						18.1333	87.4663	49.0667	37.6	58.1333	51.6	88.6663	73.733	88.2663	60.2667	70.6663	71.0663	44.4	20.9333	91.5997	64	59.4667	78.933	67.4663	28.6666	63.0667						70.6663	55.2	81.9997	62.8	36	31.9999	32.5333	64.8	58.4	80.3997
Tone 9	97.1997	54.5333	65.2	53.3333	85.9997	69.8663	83.8663	75.733						10.8	75.9997	90.2663	44.1333	52.6667	64	76.7997	40.6667	44	69.4663	67.4663	45.3333	60.9333	26.2666	75.1997	95.733	69.0663	74.933	73.0663	48.4	71.9997						99.9997	9.59997	82.3997	66.3997	28.7999	10.4	71.1997	18.5333	82.133	42.4
Tone 10	77.4663	85.1997	94.6663	56.9333	62.5333	88.6663	78.933	56.8						62.6667	93.333	68.3997	60.8	85.1997	41.0667	79.733	96.7997	96.933	79.4663	33.7333	56.9333	49.6	30.1333	74.133	87.5997	55.3333	64.4	56	60	82.6663						62.7997	13.7333	87.8663	67.5997	80.7997	42	58.5333	29.9999	58.2667	51.8667
Supp Figure 1C	Control													ELA
Female	64.0265	61.4932	54.5066	58.7599	43.1599	60.8798	56.1332	40.2666						27.5733	61.9732	65.0398	54.0932	59.9066	39.9466	62.3598	41.9599	62.2532	49.4666	34.1599	35.6533	32.5333
Male	15.2933	60.1598	52.1333	41.32	46.2533	44.1199	28.16	37.7066						55.1332	13.7333	43.7999	49.0799	32.7599	15.2933	47.3199	29.32	48.9066	36.6532	53.7865
[truncated: 7 more columns]

## Sheet: Supp Figure 2
Supp Figure 2B	CRF+Td / CRF						CRF+Td / Td																																									Supp Figure 2E	Two-way ANOVA
Mouse 1	61.2903	68.75	52	57.1429	51.4286	60	90.4762	84.6154	76.4706	57.1429	85.7143	75																																					ANOVA table
Mouse 2	72	45.7143	86.6667	79.4118	75.4717	66.6667	75	59.2593	68.4211	57.4468	74.0741	76.9231																																					Interaction
Mouse 3	63.6364	77.7778	68.9655	71.4286	65.1163	70.2128	77.7778	73.6842	80	80	75.6757	78.5714																																					Sex
Mouse 4	60	88.0952	82.3529				92.3077	75.5102	77.7778																																								Rearing
																																																	Residual
																																																Supp Figure 2F	Two-way ANOVA
Supp Figure 2C-D	Cre+ CRF/DAPI										Cre + Td / DAPI										Cre- CRF/DAPI																												ANOVA table
1	23.1343	15.534	12.0192	7.36842	37.234	19.3548					15.6716	12.6214	8.17308	7.36842	22.3404	15.4839					10.75	15.06	20.83	30.8	19.03	21.87	6.73	10	18.1	10.69																			Interaction
2	18.6567	25	6.09756	17.2589	19.2727	10.1351					17.9104	19.2857	7.72358	23.8579	19.6364	8.78378					24.52	26.02	27.74	30.65	31.84	13.76	16.24	13.42	17.14	9.8																			Sex
3	29.1005	14.5749	25.2174	17.1779	14.9826	18.6508					23.8095	15.3846	21.7391	15.3374	12.892	16.6667																																	Treament
4	16.6667	16.9355	16.5049								10.8333	19.7581	17.4757																																				Residual
Supp Figure 2E	Control															ELA																																Supp Figure 2G	Two-way ANOVA
Female	15.7629	8.66266	8.19215	18.6197	14.1638	12.4287	11.5655	13.9048	16.1981	12.9486	12.8804	7.85185				8.23716	11.5067	16.8952	6.35101	13.337	10.4673	9.37164	1.34975	16.3455	15.7278	16.8212	19.86	10.9486	10.9486																				ANOVA table
Male	14.6594	11.4215	8.01085	9.1058	12.2222	15.3642	11.9503	7.99239	10.8894	8.14125	14.899	14.899	11.932	8.14125	8.10948	18.8697	15.5923	7.3405	8.20123	5.95594	11.1076	3.9312	9.01583	11.8814	10.0208	12.3779	11.3528																						Interaction
																																																	Sex
Supp Figure 2F	Control						ELA																																										Rearing
Female	12.7851	11.4986	13.9143	12.9974	4.44444		9.02598	14.8382	18.9838	6.09272	5.60153	2.63268																																					Residual
Male	3.11199	4.73696	8.72821	6.8462			7.32592	15.8886	1.78845	1.1215	0.870253
																																																Supp Figure 2H
Supp Figure 2G	Control						ELA																																										ANOVA table
Female	14.5219	7.85555	14.1265	12.8299	7.5		12.6074	11.8217	4.17169	9.42029	15.9091	12.6984																																					Cue
Male	2.41935	6.78772	4.85173	6.86391			6.25703	11.3609	11.5079	10	0																																						Sex
																																																	Rearing
Supp Figure 2H	Unpaired																							Paired																									Cue x Sex
Female Ctrl	3.19112	2.13516	2.74767	3.79243	2.50147	2.9665	4.11215	3.3817	1.98707	1.06164	2.96808	1.50037	3.03474	2.72632	3.35946	1.70917	0.919777	1.69002	2.65839					2.50147	2.9665	2.86273	3.69414	3.64607	3.31753	3.96513	3.71741	2.81067	1.53396	3.40686	2.40155	2.5143	2.93502	2.40765	1.56085	0.610749	1.49275	2.14551							Cue x Rearing
Female ELA	2.74416	2.05856	1.63544	0.953731	5.01608	3.45464	2.38692	5.83522	3.1106	2.48786	2.80336	5.47101	4.24541	3.64086	2.27365	3.18062	2.43753	3.26377	2.61516	2.8547	3.2386	2.09407		3.05396	2.14426	2.10387	1.44047	4.43095	3.02379	4.13554	5.25711	2.92154	4.36092	3.63685	5.83575	3.9464	3.05475	1.80365	2.95805	3.35152	3.24769	3.59383	3.53566	3.22415	2.02012				Sex x Rearing
Male Ctrl	3.19112	2.13516	3.92791	2.72559	2.40476	1.869	3.85613	3.81669	3.96854	4.78893	4.1213	3.98059	2.77228	4.04851	2.05268	3.61211	3.67208	3.89359	2.84123	2.6188	1.87144	2.12789	3.09476	4.0762	4.29406	4.2459	4.53041	4.58288	4.03042	3.11277	4.16272	2.79215	3.45242	3.71661	3.27538	3.11277	4.16272	2.79215	3.45242	3.71661	3.27538	1.99371	3.04881	1.31202	2.46827	3.41139			Cue x Sex x Rearing
Male ELA	3.10616	2.36934	3.76187	3.54327	3.17883	4.30227	3.6092	4.15027	4.61259	4.18548	2.72118	2.17695	1.99561	2.65107	2.61579	2.80565	2.87906	3.19162	3.17048					3.44715	2.29785	4.09853	4.00529	3.11153	4.40098	3.77355	4.25695	4.19251	4.41272	2.8555	2.65727	2.85546	2.8135	2.56945	3.53779	3.03335	2.97744	3.87939							Subject
																																																	Residual
[truncated: 5 more columns]

## Sheet: Supp Figure 3
Supp Figure 3B	Ctrl										ELA																														Supp Figure 3B	Two-way ANOVA	Ordinary
Female	-27.72	-15.07	-5.736	-2.784	19.51	6.002	-1.548	11.58	-15.66	-38.42	-36.14	-4.194	-66.1	-2.505	-39.98	-0.2437	-8.738	22.73	11.81	-7.537																						ANOVA table	SS (Type III)	DF	MS	F (DFn, DFd)	P value
Male	-2.021	4.084	-16.66	-17.6	-1.865	-6.345	24.22				8.634	-4.545	29.45	-6.973	-1.922	-8.201	-18.98																									Interaction	133.6	1	133.6	F (1, 30) = 0.3385	P=0.5650
																																										Sex	623.3	1	623.3	F (1, 30) = 1.579	P=0.2185
Supp Figure 3C																																										Rearing	35.55	1	35.55	F (1, 30) = 0.09008	P=0.7661
Tone #	F Ctrl										F ELA										M Ctrl										M ELA											Residual	11839	30	394.6
1	-27.72	-15.07	-5.736	-2.784	19.51	6.002	-1.548	11.58	-15.66	-38.42	-36.14	-4.194	-66.1	-2.505	-39.98	-0.2437	-8.738	22.73	11.81	-7.537	-2.021	4.084	-16.66	-17.6	-1.865	-6.345	24.22				8.634	-4.545	29.45	-6.973	-1.922	-8.201	-18.98
2	-17.91	-7.62	15.43	4.061	0.03893	14.73	3.056	10.18	2.264	-2.083	-15.83	6.226	2.089	-0.8672	-6.795	6.328	22.51	16.47	14.22	8.8	15.49	5.508	-2.667	28.72	0.2361	-2.069	-9.651				1.518	-30.84	67.36	42.39	47.79	-0.4638	15.51
3	30.62	15.24	-5.886	-37.27	-1.346	-4.957	-13.97	10.96	21.32	9.846	-36.77	16.43	-29.09	3.213	-2.141	-1.222	3.276	28.39	-7.934	34.57	15.18	-4.806	7.142	5.848	-2.723	-7.755	-7.008				-11.43	-1.672	4.392	-37.26	3.033	-55.27	16.61
4	-19.52	-14.36	-5.37	35.45	8.419	7.358	-7.244	-7.573	-0.2761	5.499	6.493	8.353	-1.776	6.249	8.073	-0.7135	3.118	-10.01	-28.96	6.626	0.2271	13.6	12.99	-1.112	1.902	3.013	4.211				-8.674	-10.13	-35.24	-9.249	-15.61	10.15	-13.45				Supp Figure 3C	Three-way ANOVA	Matching by factor: Tone#
5	-21.09	-17.23	-4.819	12.99	-6.523	4.814	-23.16	-0.8832	14.12	9.641	14.66	10.18	20.42	-2.798	-1.98	-3.264	7.309	-11.06	-15.37	-0.982	21.65	3.107	5.369	7.592	-2.336	4.397	35.78				2.425	17.8	26.93	1.048	-38.35	29.82	7.618					ANOVA table	SS	DF	MS	F (DFn, DFd)	P value
6	-0.5374	20.76	-3.332	-33.62	-3.497	-14.29	-11.63	-61.11	-2.003	7.525	-1.733	6.335	-9.965	-3.785	2.165	5.192	1.489	15.15	-42.1	16.98	-2.042	8.948	5.914	-9.657	2.058	1.094	-22.94				-5.398	-37.4	-13.43	22.65	4.28	-0.8351	-6.33					Tone#	5865	9	651.7	F (6.007, 180.2) = 2.148	P=0.0501
7	5.302	-45.45	-8.632	30.15	4.749	-13.31	8.398	-2.534	0.1141	8.583	4.72	8.18	-8.62	5.808	-2.996	6.875	25.78	4.957	0.3685	-10.39	19.52	5.869	-13.29	0.03273	2.915	2.57	12.92				4.651	10.24	-22.67	25.14	-32	16.02	13.28					Sex	374.6	1	374.6	F (1, 30) = 1.122	P=0.2980
8	17.7	-29.15	2.365	14.72	-1.933	-3.422	0.5877	10.7	3.118	-2.249	2.024	-13.32	5.691	-2.135	-2.923	7.541	-18.1	44.8	45.68	5.205	-29.97	8.001	2.3	21.77	-7.584	-27.64	0.2952				-0.8865	-10.29	-3.501	-10.28	1.174	-26.72	-0.236					Rearing	21.56	1	21.56	F (1, 30) = 0.06456	P=0.8012
9	5.056	-1.514	-19.25	30.65	5.64	0.8286	-6.342	32.31	2.798	0.7477	-2.711	9.049	-24.2	0.9277	3.099	5.105	21.54	-24.68	-11.26	0.04213	-11.83	-9.238	-1.364	-9.712	1.028	-0.2026	32.78				0.7694	9.138	4.528	32.17	-15.04	7.942	3.692					Tone# x Sex	3822	9	424.7	F (9, 270) = 1.400	P=0.1881
10	-33.92	-46.65	-100.5	4.494	4.619	4.74	17.76	3.416	-0.02486	-38.37	8.832	-5.695	-3.327	2.133	-4.608	12.93	-17.86	4.999	-5.039	4.917	14.17	3.262	-8.446	0.8032	-7.523	1.62	4.433				-5.233	-5.027	-12.18	-6.761	-6.082	7.188	16.5					Tone# x Rearing	2347	9	260.8	F (9, 270) = 0.8594	P=0.5622
																																										Sex x Rearing	538.8	1	538.8	F (1, 30) = 1.613	P=0.2138
Supp Figure 3D																																										Tone# x Sex x Rearing	2690	9	298.9	F (9, 270) = 0.9848	P=0.4528
Tone #	F Ctrl								F ELA								M Ctrl								M ELA																	Subject	10018	30	333.9
1	1.576	1.184	6.476	12.26	1.452	6.682	2.655	3.095	1.266	5.005	1.303	0.8837	3.268	1.499	2.522	1.345	2.141	7.835	6.467	0.3176	4.932	1.028	3.888		13.21	0.5492	10.11	2.533	0.8643	1.541	2.364											Residual	81932	270	303.5
2	2.76	2.864	1.978	8.866	4.782	0.7558	2.319	12.63	14.61	0.9056	2.778	3.555	11.82	1.358	11.13	6.704	15.12	1.068	1.522	1.464	13.88	8.991	0.7495		0.6405	0.8309	15.21	0.8049	0.9279	0.6939	1.622
3	1.011	1.622	1.924	1.133	0.6436	4.207	11.26	17.35	2.845	1.274	5.646	0.9168	19.62	1.747	4.058	1.395	1.643	8.703	7.347	0.6326	1.782	3.16	16.32		1.424	1.025	1.709	3.445	0.8904	0.831	1.349										Supp Figure 3D	Three-way ANOVA	Matching by factor: Tone #
4	0.9062	2.364	2.32	5.354	1.185	1.156	2.215	9.559	1.169	3.462	1.014	1.165	1.475	0.9552	7.022	1.711	2.536	1.539	2.434	0.6619	3.079	1.148	1.145		2.865	1.147	1.18	0.679	1.109	4.167	1.757											ANOVA table	SS	DF	MS	F (DFn, DFd)	P value
5	1.222	2.586	0.7249	0.9005	1.31	1.05	10.84	15.55	2.225	1.45	1.356	0.8321	1.788	1.134	1.872	2.527	3.279	3.067	5.939	1.304	0.9664	7.381	2.551		1.005	0.9019	7.436	7.016	0.7761	2.156	14.8											Tone#	194.1	7	27.73	F (3.554, 92.39) = 1.293	P=0.2803
6	1.102	11.78	4.396	1.303	0.684	1.035	3.213	37.85	1.051	1.242	4.602	3.888	18.47	3.912	7.573	0.9849	5.844	1.345	1.12	2.539	1.25	0.8163	15.29		4.34	0.9316	5.82	1.628	0.7306	2.373	2.787											Sex	7.779	1	7.779	F (1, 26) = 0.1575	P=0.6947
7	0.7695	1.203	1.622	5.16	3.686	0.8699	2.628	4.149	6.079	0.5465	1.932	1.296	0.7421	1.018	6.929	2.866	1.436	1.05	10.62	0.7591	2.974	1.738	9.979		2.366	1.152	4.804	2.223	0.8688	1.007	1.389											Rearing	75.87	1	75.87	F (1, 26) = 1.536	P=0.2262
8	29.85	1.544	1.495	4.101	1.753	0.5095	0.8373	1.309	0.9326	1.037	3.32	2.786	1.053	0.6659	6.775	0.9423	11.31	12.41	2.196	1.727	2.108	1.1	1.12		5.089	0.9068	1.865	2.189	1.591	1.228	18.7											Tone# x Sex	112.4	7	16.06	F (7, 182) = 0.7490	P=0.6308
																																										Tone# x Rearing	22.62	7	3.232	F (7, 182) = 0.1507	P=0.9937
Spp Figure 3E																									3.86744	0.93055	6.017	2.56474	0.969762	1.74961	5.596											Sex x Rearing	0.07017	1	0.07017	F (1, 26) = 0.001421	P=0.9702
Tone #	F Ctrl								F ELA								M Ctrl								M ELA																	Tone# x Sex x Rearing	153.4	7	21.92	F (7, 182) = 1.022	P=0.4173
1	-107	-97.19	55.59	116	-41.62	76.19	-28.54	-47.8	47.31	-83.63	-4.161	24.07	-64.9	21.48	31.81	215.7	-89.88	-3.343	-10.81	-62.99	-8.521	84.78	156.3		-20.26	-15.41	-0.6896	37.68	-9.543	-42.02												Subject	1284	26	49.38
2		-204.9	-4.549	70.65	-56.77	10.07	-5.667	19.16	55.18	32.26	32.6	42.17	89.78	48.76	79.48		21.39	-53.01	-109.8	-31.74	109.5	176.7	79.48		101.3	-95.31	29.67	-94.81	-7.702	-8.124	-63.74											Residual	3903	182	21.45
3	-10.49	-154.2	-29.69	-189.7	5.991	6.932	49.68	194.6	54.02	-32.35	93.53	14.28	-23.1	31.54	150.4	114	-24.11	84.41	42.07	147.8	-23.51	-78.67	167.5		-72.11	-30.65	-15.89	-1.611	-1.397	-32.82	-5.909
4	-30.77	0.6563	-19.28	17.33	-43.93	-8.395	45.33	130.6	-88.85	21.69	-2.478	-16.26	106.9	83.81	46.71	33.17	-193.9	-89.12	-37.5	66.91	112.5	156.6	151.6		-29.02	52.79	-127.9	7.828	12.16	30.47	78.25										Supp Figure 3E	Mixed-effects model (REML)	Matching by factor: Cue						Outlier Test
5	-51.33	-192.4	-62.63	-96.56	80.35	16.99	73.73	44.03	-64.78	-10.25	73.1	41.36	-74.33	-46.81	157.4		24.2	-91.5	-16.77	3.072	-2.913	142.6	8.782		38.79	6.04	-7.476	41.85	-2.895	-15.21	130											Fixed effects (type III)	P value	P value summary	Statistically significant (P < 0.05)?	F (DFn, DFd)			Method
6	-25.39	135.3	37.65	-16.78	12.99	55.87	-17.1		-147.1	-36.13	-0.008459	50.37	117.6	87.57	60.76	216.4	29.24	158.4	-37.88	-65.48	30.79	-7.865	208			-28.18	0.0293	27.52	-8.129	81.06												Cue	0.8064	ns	No	F (5.567, 138.4) = 0.4842			ROUT (Q = 1%)
7	-8.934	-27.84	17.77	41.41	-22.22	-42.42	3.865	-131.4	50.01	42.74	0.8056	-44.92	-105	24.2	74.17	21.1	-23.97	-211	13.56	122.1	87.53	29.78	251.7		-96.02	-78.93	17.01	2.884	-3.771	-17.82	65.77											Sex	0.6628	ns	No	F (1, 26) = 0.1946
8	113.3	19.45	-185.2	-47.7	75.76	4.599	-66.63	-204.9	-80.42	8.342	82.12	32.93	-76.46	-3.121	39.77	24.63	88.89	24.79	7.685	47.85	12.06	93.1	90.95		30.11	-18.77	3.437	-12.23	5.478	-9.987												Rearing	0.8069	ns	No	F (1, 26) = 0.06097			Number of points
																																										Cue x Sex	0.8364	ns	No	F (7, 174) = 0.4963			# Y values analyzed
Supp Figure 3E Identified Outliers	F Ctrl								F ELA								M Ctrl								M ELA																	Cue x Rearing	0.9692	ns	No	F (7, 174) = 0.2575			Outliers
2	-404.4																																									Sex x Rearing	0.0207	*	Yes	F (1, 26) = 6.065
6								344.1																																		Cue x Sex x Rearing	0.7338	ns	No	F (7, 174) = 0.6262
2																407.7																										Random effects	SD	Variance
5																339.9																										Subject	0.5331	0.2842
1																															-219.8											Residual	1.525	2.325
6																									-465.9
6																															382.7										Supp Figure 3F	Mixed-effects model (REML)	Matching by factor: Cue						Outlier Test
8																															324.1											Fixed effects (type III)	P value	P value summary	Statistically significant (P < 0.05)?	F (DFn, DFd)			Method
																																										Cue#	0.7588	ns	No	F (5.146, 130.1) = 0.5293			ROUT (Q = 1%)
Supp Figure 3F																																										Rearing	0.6031	ns	No	F (1, 26) = 0.2771
Tone #	F Ctrl								F ELA								M Ctrl								M ELA																	Sex	0.9158	ns	No	F (1, 26) = 0.01139			Number of points
1	-135.2	-6.531	-14.91	106.3	1.103	71.24	-67.14	-183.1	-17.99	-106.5	-40.81	-13.26	-116.2	51.56	76.22	46.62	-185.3	92.68	-82.04	-23.03	153.8	22.13	79		151.1	-26.89	-13.06	112.5	-9.226	-117.6												Cue# x Rearing	0.3222	ns	No	F (7, 177) = 1.170			# Y values analyzed
2	-409.7	-321.5	-98.33	65.02	-4.7	17.2	-97.66	91.72	-52.57	15.92	26.74	9.449	206.6	70.01	184.7	217.1	64.62	-47.15	-253.5	113.5	75.82	-58.84	322.3		143.5	-146.3	-5.612	-80.12	-7.919	-45.39	-72.22											Cue# x Sex	0.6484	ns	No	F (7, 177) = 0.7281			Outliers
3	160.5	-107.9	3.47	-86.71	9.392	-64.71	101.7	203.1	115.3	4.446	36.68	-4.921	-144.8	-39.16	106.2	103	-17.2	86.32	19.21	-23.35	-26.6	-56.42	-31.91		108.1	-39.34	-8.163	22.17	-7.682	-68.12	-203.6											Rearing x Sex	0.0244	*	Yes	F (1, 26) = 5.708
4	-97.46	18.07	17.6	4.903	-46.85	22.27	31.58	205.5	5.413	-12.53	13.1	-45.5	114.7	1.547	58.87	-92	-325.2	-15.73	-26.29	85.07	106.5	128.9	50.26		-143.3	-0.6675	-83.53	11.37	12.01	15.2	-5.849											Cue# x Rearing x Sex	0.3161	ns	No	F (7, 177) = 1.181			Bonferroni's multiple comparisons test
5	-102.7	-189.4	-85.1	-81.76	-40.64	26.04	56.14	25.44	69.05	-42.51	91.11	-0.1879	-83.88	-25.74	246.3	259.9	-20.35	10.09	-61.83	0.902	130.5	158.5	-113.2		-106.7	3.422	-20.2	32.11	2.251	-19.22	-5.323											Random effects	SD	Variance					F Ctrl vs. F ELA
6	-260.8	94.99	0.38	-36.51	71.69	47.64	21.76	394.2	-56.5	-33.82	-16.29	64.55	-3.597	150.4	28.94	195.6	55.48	297.1	-55.47	-28.28	15.24	-164.3	325.9			-90.61	-85.63	22.85	-2.709	49.77												Subject	36.7	1347					M Ctrl vs. M ELA
7	-42.13	-158.8	54.71	53.58	-30.01	-27.47	-0.9884	-191.3	52.06	63.77	-0.2559	-100.5	118	28.9	45.01	57.99	-62.79		151.3	145.1	69.11	-14.63	314.2		-32.05	-26.91	7.517	34.91	-17.49	-52.42	232.5											Residual	105.3	11093
8	-137.2	247.4	-263.1	-53.22	113.4	8.724	-35.89	-228.8	-107.8	-70.01	34.59	39.33	-59.87	-0.3798	-49.09	47.43	13.77	291.5	-22.89	-41.7	30.7	43.61	121.9			-17.71	-34.07	25.61	8.128	-26.71	87.12
																																									Supp Figure 3G	Two-way ANOVA	Ordinary
																																										ANOVA table	SS (Type III)	DF	MS	F (DFn, DFd)	P value
Supp Figure 3F Identified Outliers	F Ctrl								F ELA								M Ctrl								M ELA																	Interaction	32.13	1	32.13	F (1, 26) = 0.02696	P=0.8708
7																		-423.9																								Sex	1264	1	1264	F (1, 26) = 1.061	P=0.3125
1																															-294.9											Rearing	268.1	1	268.1	F (1, 26) = 0.2249	P=0.6393
6																									-672.8																	Residual	30991	26	1192
6																															491.3
8																									618.1
																																									Supp Figure 3H		Startle to WN	CS+ Onset	Full CS+	No Cue	WN Response (CS & No Cue)	Prior to WN (CS & No Cue)
Supp Figure 3G	Ctrl								ELA																																	Startle to WN	1	-0.140378	0.244939	0.262291	-0.353504	0.140823
Female	16.0071	57.7379	6.87988	1.0485	-29.9612	25.9035	35.8825	-33.1347	-13.3764	15.7234	32.0209	10.6816	59.1696	-23.9754	-20.4213	-10.8012																										CS+ Onset	-0.140378	1	0.0131257	0.106118	0.41624	-0.238265
Male	-33.7066	50.1487	-19.0521	-60.3912	37.526	9.90775	9.315		-10.115	17.4037	-37.6437	30.412	1.85262	16.7025	-81.3329																											Full CS+	0.244939	0.0131257	1	0.697887	-0.317909	0.82069
																																										No Cue	0.262291	0.106118	0.697887	1	-0.206674	0.66941
Supplementary Fig 3I	Startle to WN		CS+ Onset		Full CS+		No Cue		WN Response (CS & No Cue)		Prior to WN (CS & No Cue)																															WN Response (CS & No Cue)	-0.353504	0.41624	-0.317909	-0.206674	1	-0.482981
F Ctrl	1.41941	1.07043		4.89959		-17.2306	-128.086		22.6001	2.2114	-18.849	-24.5776																														Prior to WN (CS & No Cue)	0.140823	-0.238265	0.82069	0.66941	-0.482981	1
F Ctrl	1.78445	1.91409		3.14337		-65.1405	-52.9589		5.07175	-7.8982	-8.49775	-21.2525
F Ctrl	1.54651	1.28703		2.61699		-23.7924	-48.16		2.44024	2.19137	-8.572	-9.77924																															Startle to WN	CS+ Onset	Full CS+	No Cue	WN Response (CS & No Cue)	Prior to WN (CS & No Cue)
F Ctrl	1.90463	2.1535		4.88469		-13.1687	-3.54962		6.64612	5.11013	1.10438	-17.4149																														Startle to WN		0.459368	0.192044	0.161441	0.0553218	0.457932
F Ctrl	2.23099	3.28891		1.93695		1.31888	9.17313		-3.53965	2.61254	2.09923	-0.733125																														CS+ Onset	0.459368		0.945117	0.576766	0.0221429	0.204822
F Ctrl	1.71932	1.65327		2.03315		14.9795	12.6167		2.39887	4.53775	6.59725	20.1449																														Full CS+	0.192044	0.945117		1.80983e-05	0.0868957	2.80099e-08
F Ctrl	0.731648	0.990847		4.49591		6.8335	1.1877		5.09732	4.07386	-1.35565	3.06288																														No Cue	0.161441	0.576766	1.80983e-05		0.273173	5.22811e-05
F Ctrl	2.31851	2.18133		12.6865		0.612857	39.595		16.5212	8.003	0.412857	-44.3986																														WN Response (CS & No Cue)	0.0553218	0.0221429	0.0868957	0.273173		0.00686203
F ELA	1.45541	1.2227		3.7722		-21.8287	0.870375		-3.75229	5.30921	-0.270605	-33.6539																														Prior to WN (CS & No Cue)	0.457932	0.204822	2.80099e-08	5.22811e-05	0.00686203
F ELA	2.19479	3.97896		1.86526		-7.166	-22.6543		-0.728595	-2.32116	-3.32563	-0.596375
F ELA	3.3054	4.51477		2.74388		34.4385	18.108		-3.775	-0.4065	6.73049	32.5072
F ELA	1.34738	1.52189		1.91532		18	-6.37999		1.65237	-3.83363	-0.43825	19.13
F ELA	2.23991	1.79803		7.27951		-3.68875	3.86912		-1.25612	2.08384	0.341375	2.78963
F ELA	2.44988	2.24047		1.53614		30.9286	29.6422		0.151462	-3.43175	3.64628	32.6511
F ELA	1.76463	1.77747		5.98513		80.0625	87.1437		1.6565	-1.07872	8.82925	41.8366
F ELA	1.52587	1.48535		2.3094		104.167	104.455		-1.6421	-5.20625	10.6662	88.1537
M Ctrl	0.683393	0.816863		5.41362		-21.0175	-59.6213		0.441763	2.35456	-7.4311	-27.2362
M Ctrl	1.25591	0.961857		4.62713		-22.5466	102.116		8.22064	13.7436	7.706	-10.0307
M Ctrl	2.23674	1.91727		4.70563		-18.6806	-41.4387		4.01387	3.94261	-5.43963	-26.5813
M Ctrl	1.88246	2.61572		1.17565		28.4402	28.5265		-8.6366	0.71805	5.88012	36.3815
M Ctrl	1.99143	3.23082		3.87142		39.6795	69.3838		12.5252	13.299	2.29413	3.61112
M Ctrl	1.62661	1.32304		3.17029		74.6281	7.36875		-2.1578	10.5155	-0.418812	54.0625
M Ctrl	2.29175	2.57676		6.38031		139.289	133.556		-0.562875	-6.84161	20.1571	98.7987
M ELA	2.37878	2.48835		3.86744		-6.74429	20.1083		-2.051	0.798833	7.64283	-20.4137
M ELA	2.89742	3.90015		0.93055		-26.0525	-43.1257		-0.924412	2.2574	-4.53399	-16.9187
M ELA	1.88143	2.06337		6.017		-12.7262	-30.3435		3.11888	2.25747	-4.23971	-10.6053
M ELA	2.38512	1.76286		2.56474		1.13888	22.675		0.044175	7.16988	3.66716	-6.13614
M ELA	1.503	2.09712		0.969762		-1.97487	-2.82963		-0.274388	7.16988	-0.1787	5.02062
M ELA	1.50288	1.7484		1.74961		-1.80638	-33.0613		-0.264713	7.14026	-3.60162	-6.09875
M ELA	2.30381	3.13		5.596		40.8742	5.438		8.45371	-7.4068	-5.744	0.471
[truncated: 5 more columns]

## Sheet: Supp Figure 4
Supp Figure 4B
mCh																							hM4di																								Supp Figure 4B	Unpaired t test
4.49285	4.95916	6.30915	4.11985	4.97402	5.15254	5.32468	5.79039	4.57565	4.24571	4.22535	5.44296	4.36482	4.62008	5.10638	5.41142	3.89507	4.85156	3.02198	5.35714	4.95227	4.71778	4.7557	5.3206	5.55121	5.31335	3.24786	3.51464	6.94311	2.7759	7.58197	5.72687	9.54505	3.17287	5.16717	5.47742	7.58123	8.86743	8.40237	2.32389	4.95283	3.65939	12.6708	3.45386	6.81614				P value	0.0752
																																																P value summary	ns
Supp Figure 4C																																																Significantly different (P < 0.05)?	No
mCh																							hM4di																									One- or two-tailed P value?	Two-tailed
15.1515	10.5882	33.75	25.4545	26.8657	27.6316	21.9512	27	62.9032	48.9362	45.4545	43.617	25.3731	14.876	21.4286	52.0548	55.102	49.2537	50	33.3333	46.988	25	56.1644	0	1.40845	0	5.26316	0	0	0	3.6036	0	4.6729	0	0	4.05405	2.38095	0	2.8169	3.125	0	3.84615	3.92157	3.125	1.31579				t, df	t=1.824, df=43
SupFigure4D	Female Ctrl							Female ELA							Male Ctrl							Male ELA																									Supp Figure 4C	Unpaired t test
mCh	5482.8	3425.08	4421.62	4099.35	4920.78	5990.78		5463.2	5199.39	5842.2	4792.39	5959.76	7389.57		5010.84	4930.27	4864.46	6220.74	6230.02	3213.18	6969.02	5136.6	4951.2	5223	4918.3																							P value	<0.0001
hM4Di	7017.28	5323.84	2964.93	7185.17	7600.84	5645.87		3717.65	5646.95	4205.73	5975.04	5575.2	5036.06		4726.12	3999.72	5382.36	4296.15	3599.75	5586.46		4666.81	5656.46	4271.75	4699.9																							P value summary	****
																																																Significantly different (P < 0.05)?	Yes
																																																One- or two-tailed P value?	Two-tailed
SuppFigure 4E	Female Ctrl							Female ELA							Male Ctrl							Male ELA																										t, df	t=10.35, df=43
mCh	11.019	7.23	10.666	8.45	5.65	7.92		10.366	9.34	12.75	10.75	9.9	9.4		23.1385	11.1659	11.1593	15.63	9.94	6.95	13.4	7.99	11.6	17.05	10.65
hM4Di	9.5727	14.4524	7.166	10.366	17.1989	14.392		7.9928	18.6588	8.36611	12.8125	13.57	4.6		6.4329	16.0523	11.6859	11.2926	4.97	8.91		20.89	16.92	8.75275	16.8589																						SuppFigure 4D	Three-way ANOVA	Ordinary
																																																ANOVA table	SS (Type III)
Supp Figure 4F	Female Ctrl							Female ELA							Male Ctrl							Male ELA																										Virus	168592
mCh	53	28	49	33	24	42		64	43	53	38	55	67		56	45	36	48	39	21	65	37	39	59	33																							Sex	1849769
hM4Di	48	59	21	65	67	68		26	57	31	55	44	34		31	41	52	37	21	46		55	40	27	40																							Rearing	2050
																																																Virus x Sex	1460028
																																																Virus x Rearing	1453584
Supp Figure 4G	F CON							F ELA							Male Ctrl							Male ELA																										Sex x Rearing	23583
mCh	2.47411	1.87836	1.61024	2.71276	1.32348	2.98852		2.16101	1.08018	1.46384	1.20868	2.08643	3.04308		2.71613	3.856	1.94201	0.976805	2.40703	1.56398	3.1017	2.66996	2.00345	1.62213	1.8295																							Virus x Sex x Rearing	4225826
hM4di	1.39895	1.16834	1.27516	1.46139	1.33525	1.36913		1.28792	0.946999	0.846481	1.17228	1.02192	2.16222		1.41808	1.28771	1.85136	1.21242	0.635269	2.44685		0.802652	1.21882	0.557292	1.01402																							Residual	40588657
																																															Supp Figure 4E	Three-way ANOVA	Ordinary
Supp Figure 4H	F CON							F ELA							M CON							M ELA																										ANOVA table	SS (Type III)
RFP	85.9032	94.0806	73.4247	66.6183	62.0108	65.5591		46.5968	60.7043	55.7097	52.1559	48.6236	73.4624		79.586	83.6989	61.2419	49.9355	48.543	30.9678	45.1667	35.5968	41.3978	49.0484	58.8602																							Virus	17.99
hM4di	68.1613	97.2903	88.7204	71.6774	63.7204	48.8602		81.3495	79.0807	64.6344	71.8764	36.0591	69.5323		74.328	90.7849	61.8387	83.7849	64.5968	81.1559		72.5215	86.0645	67.1022	50.5107																							Sex	49.23
																																																Rearing	20.27
Supp Figure 4J	mCh						hM4di						H3Gdq																																			Virus x Sex	7.904
Block 1	3.63484	2.50805	2.60235	3.51215	2.1466	3.00123	2.96833	2.42027	0.719781	2.04642	1.43266	1.46263	1.40348	2.29384	2.14091	2.36827	2.13692																															Virus x Rearing	11.26
Paired	2.71087	2.54245	3.27459	2.66183	1.58274	2.99721	1.9549	1.97632	0.904758	1.77661	1.16303	1.20343	1.59417	2.10217	2.78099	1.98785	2.57872																															Sex x Rearing	10.81
Unpaired	3.27084	2.42796	1.82152	2.53557	1.83525	2.48998	2.74324	2.05253	0.993408	2.13151	0.741316	1.30311	1.72845	2.08504	2.48106	2.68978	2.99441																															Virus x Sex x Rearing	72.1
																																																Residual	589.3
Supp Figure 4K	RFP							hM4di							H3Gdq
Block 1	3.13278	3.122	3.49999	1.86652	2.54911	0.920805	2.63764	1.29541	1.62343	1.046	2.49012	0.427708	2.49625		1.41537	2.76291	1.78168	3.71661																													Supp Figure 4F	Three-way ANOVA	Ordinary
Paired	2.70849	2.97021	3.70215	1.37629	1.59041	1.97136	3.50374	1.61672	1.88411	2.04816	2.22402	0.319909	1.71149		1.06879	2.73429	1.63942	4.09011																														ANOVA table	SS (Type III)
Unpaired	3.21395	3.19064	2.83291	1.59438	2.38051	0.982673	3.125	1.94285	1.94659	1.70152	1.55461	0.757889	2.14506		1.40038	2.06503	1.68721	2.57709																														Virus	8.074
																																																Sex	344.4
																																																Rearing	2.397
																																																Virus x Sex	99.49
																																																Virus x Rearing	386.3
																																																Sex x Rearing	1.429
																																																Virus x Sex x Rearing	758.1
																																																Residual	6421
																																															Supp Figure 4G	Three-way ANOVA	Ordinary
																																																ANOVA table	SS (Type III)
																																																Virus	8.085
																																																Sex	0.02485
																																																rearing	1.2
																																																Virus x Sex	0.2384
																																																Virus x rearing	0.0001169
																																																Sex x rearing	0.1646
																																																Virus x Sex x rearing	0.1503
																																																Residual	14.49
																																															Supp Figure 4H	Three-way ANOVA	Ordinary
																																																ANOVA table	SS (Type III)
																																																Virus	1778
																																																Sex	345.7
																																																Rearing	1206
																																																Virus x Sex	717
																																																Virus x Rearing	177.1
																																																Sex x Rearing	29.04
																																																Virus x Sex x Rearing	50.63
																																																Residual	7945
																																															Supp Figure 4J	ANOVA summary
																																																F	17.91
																																																P value	0.003
																																																P value summary	**
																																																Significant diff. among means (P < 0.05)?	Yes
																																																R squared	0.8566
																																															Supp Fig 4K	ANOVA summary
																																																F	24.14
																																																P value	0.0014
																																																P value summary	**
																																																Significant diff. among means (P < 0.05)?	Yes
																																																R squared	0.8895
[truncated: 4 more columns]
